# Supplementary material for: Comparative Analysis of LC-ESI-IM-qToF-MS and FT-NIR Spectroscopy Approaches for the Authentication of Organic and Conventional Eggs
Source: Metabolites. 2023 Jul 25;13(8):882. doi: 10.3390/metabo13080882 (PMC10456441; doi:10.3390/metabo13080882)
Supplement: Supplementary file 1 [file metabolites-13-00882-s001.zip]

Archive with 1 entries (1 files):
- metabolites-2476587-supplementary.pdf
